# Supplementary material for: Current Recommendations for the Use of Sound Therapy in Adults with Hyperacusis: A Scoping Review
Source: Brain Sci. 2024 Aug 9;14(8):797. doi: 10.3390/brainsci14080797 (PMC11352218; doi:10.3390/brainsci14080797)
Supplement: Supplementary file 1 [file brainsci-14-00797-s001.zip]

Archive with 1 entries (1 files):
- brainsci-3077894-supplementary.xlsx
