# Supplementary material for: Current Recommendations for the Use of Sound Therapy in Adults with Hyperacusis: A Scoping Review
Source: Brain Sci. 2024 Aug 9;14(8):797. doi: 10.3390/brainsci14080797 (PMC11352218; doi:10.3390/brainsci14080797)
Supplement: Supplementary file 1 [file brainsci-14-00797-s001.zip › brainsci-3077894-supplementary.xlsx]

## Sheet: Sheet1
																																	Key	TRT- Tinnitus retraining therapy				ULLs/LDLs- uncomfortable loudness levels				THI- Tinnitus handicap inventory				VAS - visual analogue scale			HQ- Hyperacusis questionnaire
																																		GUFF-questionnaire on hypersensitivity to sound			MLR- Middle Latency response					BTE- Behind the ear				ISI-Insomnia severity index			MASH-Multiple activity scale for Hyperacusis
																																		TQ- Tinnitus Questionnaire			ABR- Auditory Brainstem response					HADS- Hospital anxiety and depression scale					BDI-Beck Depression Inventory		NU 6- word test
																																		LGOB- Loudness growth one half octave band
		Author		Year and country			Study purpose	Study design type)					Participant details (sex)				Comorbidities			Diagnostic test results (ULLS and audio)					Hyperacusis complaint (what sound, and what discomfort)							Sound therapy intervention					Treatment Parameter					Treatment outcome measures						Intervention effectivness
28(27)	26(23)(1)	Fabijanska Bartnik		2001 Scandinavia			Evauluation of TRT	Retrospective Review					100-(68 F /32 M) (11 Hyperacusis)				Tinnitus, Misophonia			ULLs and audigram completed pre and post treatment					Not documented							TRT -Hearing aid or noise generator					Used low level over 12 months					GUFF/HQ/MASH/SPECIALI DESIGN QUESTIONNAIRE						Positive affect on Hyperacusis
29(28)	27(24(02)	Craig Formby			2007 US		Evaluation of TRT for sound tolerance/dynamic range		Retrospective Review				140-( 108 M/32 F )(68 Hypercusis)				Tinnitus and misophonia and phonophobia			ULLs and audiogram						All sound- Physical discomfort							TRT Ear level noise generator					Adjust volume to comfortable level and use				TRT questionnaire						Positive affect on sound tolerance and dynamic range
30(29)	28(25(03)	Craig Formy			2008 US		Evaluation on TRT for sound tolerance /dynamic range		RCT double blind				40- F and M not reported- All Hyperacusis				Hearing loss and tinnitus			ULLs and Audiogram						Loudness of sounds and unable To use hearig aids							Modified TRT					Bilateral noise generators				ULLs, NU 6 scores, Contour 7.						Positive affect on restrcited Dynamic range and sound tolerance
31 (30)	29(26)(4)	Phillipe Fournier			2021 Canada US		Proof of concept study of acoustic stimulation on Hyperacusis and tinnitus		Clinical trial- NRCT?				30 ( 7 female/23 male) All Hyperacusis				Tinnitus and hearing loss			Audiogram /tympanogram/ Stapedial reflex threshold/ OAEs/						Abnormal perception of sounds- annoyance/fear/pain hypperacusis							Pure life siemens Hearing aids/BEDSIDE Noise generator					To be used all day (average 9 hrs - max 15 hrs least 4.5 hrs) and bedside nosie generator to be used at night.)				VAS/THI/HQ/ULLs						Positive affect on ULLs in hyperacusis
32 (31)	30(27)(5)	Tiffany Hong			2020 US		Do discrepancies exist in sound therapy programmes in hearing aids/sound generators		Comparative study				n/a- not reported				Tinnitus and Hyperacusis			Audiogram and real ear to coupler measures						Every day sounds							Hearing aids with sound therapy programme					white noise present intermittently or continuouslty				Not mentioned						Positive- discrepancies do exist so sound tehrapy programmes should be verified.
33(32)	31(28)(6)	Pawel Jastreboff			2002 US		Overview of TRT for decreased sound tolerance		Retrospective study				149(M F not reported) (106 Hyperacusis)				Tinnitus, phonophobia and misophonia			Audiogram and ULLs						Decreased sound tolerance Stops work/social interaction/stospleant life ativities							TRT protocol					Bilateral noise generators set low level with BB noise up to 8 hrs per day				TRT Questionnaire/self report						Positive affect on Hyperacusis
34(33)	32(29)(7)	Pawel Jastreboff			2000 US		Overview of TRT for treatment of Hyperacusis and tinnitus		Descriptive/retrospective review study				263 M F Not reported (163 Hyperacusis)				Tinnitus, phonophobi and increased sound sensitivity			Audigram and ULLs						Exposure to moderate sounds-reduced tolerance							TRT-Avoid silence, enriched sound environment, sound generators. High quality digital hearing aids- silent star/Tranquil/Audifon.					Desensitiation protocol set close to but slightly above hearing level				TRT interview						Positive effects of TRT reaching significant improvement.
35(34)	33(30)(8)	Arnaud Jean Noren_x0001_a			2007 France		Can sound enrichment have an affect on Hyperacusis		Cohort				8 4 M 4 F ( All Hyperacusis)				Hearing loss			Audiogram ULLs and LGOB						Ordinary sounds and annoyance- Bothersome loudness perception							CD player with headphones with acoustic signal					Listen daily for a few hrs (average 103 ) at audible level				MASH HQ and LGOB						Positive Mash scores/HQ scores
36(35)	34(31)(9)	Jung Park			2018 Korea		What are the affects of sound generators on tinnitus and hyperacusis		Retrospective				137/120 /42/ (16 M 26 F)				Tinnitus and hearing loss			Audiogram and Ulls						distress to sound							TRT protocol					TRT protocol used as audible just above hearing levels. More than 8 hrs per day.				THI/VAS						Positive significant improvements seen on VAS and THI
37(36)	35(32)(10)	C.A Sammeth			2000 Scandinavia		Evalutuation of electronic suppression devices for Hyperacusis		Cohort				14 ( 8 M 6 F)- All Hyperacusis				Hearing loss and tinnitus			ULLs Audiogram Reflexes - attempted but 9 said no						Extreme discomfort to environmental sounds							Electronic suppression devices					Worn for 2 months in situations found uncomfortable				ULLs repeated						Positive self report in tolerance
38(37)	36(33)(11)	Micheal Valente			2000 US		Evaluation of electroninc suppression device for Hyperacusis		Case report				1 M- Hyperacusis				Tinnitus and hearing loss			Audiogram /speech testing/tympanogram/Positional testing/EVOKED POTENTIALS /Reflexes/CT scan/MRI/ ULLs						All environmental sounds/ unable to enjoy activities/unable to go movies/play piano/go restaurant or attend lectures. Affected self confidence							Microtech refuge hyperacusis intruments					Used all the time				Self report						Positive self report in tolerance
39(38)	37(34)(12)	S Forti			2009 Italy		Are results of TRT maintained		Case series				45 29 M 16 F ( 5 Hyperacusis)				Tinnitus and hearing loss			ENT evaluation/Audiograms/ULLs/Impedance testing						Not reported							Hearing aids, sound generators , hearing aids and sound generator					Used for 8 hrs a day with enriched sound generator				TRT interview, VAS and THI						Improvement -Positive with TRT
40(39)	38(35)(13)	Craig Formby			2015 US		Can sound generators improve reduced sound tolerance		RCT				36 20 M 16 F (All hyperacusis)				Hearing loss			Audiogram and Tympanometry, ULLs, speech tests						Reduced sound tolerance							TRT-Sound generators and counselling					Broadband white noise used for 6 hrs-increase slowly				ULLs repeated						Changes ULLs-Positive
41 (40)	39(36) (14)	Wolgang Hiller			2005 Germany		Does sound add to CBT therapy affects		RCT				124 at end 81 M 55 F ( 48 Hyperacusis)				Tinnitus and hearing loss			Audiogram and ULLs						Highly distressing over sensitivity to common sounds							BTE noise generators with ear moulds					At least 6 hrs per day follow TRT protocol				TQ						Positive effects seen with sound for tinnitus and Hyperacusis however does not enahnce CBT effects
42(41)	40(37)(15)	C. W¨olk			2002 Germany		Do maskers /noise generators improve Hyperacusis		NRCT				23 (12 M 11 F) All hyperacusis				Tinnitus and Hearing loss			Audiograms and ULLs						Discomfort for sounds/painful perception of sound							TRT noise generator/masker					TRT protocol-regular use of maskers for hours				TQ /VAS/Baltimore questionnaire						Positive effects seen in ULLs
43 (42)	41(38)(16)	Hashir Aazh			2016 UK		Patients evaluation of different treatments		Cross sectional retrospective evaluation				92 at end (58 M 34 F) (36 Hyperacusis)				Tinnitus and hearing loss			Audiogram and ULLs (TRT)						Intolerance to sound, causing distress to social/occupational/recreational activities							Danalogic I fit with 3 programmes for Hearing loss and tinnitus 2 Bedside sound generators 3 Danalogic ifit with slim fitting with wideband noise					TRT protocol-regular use of maskers for hours				THI/VAS/HADS/ISI/HQ						Positive effects but unable to tell apart whether sound theraoy alone helped
44(43)	42(39)(17)	Craig Formby			2013 US		TRT used to modify ULLs for hearing loss		RCT Placebo controlled				36 ( M F not reported ) All hyperacusis				Hearing loss			Audiograms and ULLs						Intolerance to sound							modified TRT noise generators and placebo noise generators					Bilateral noise generators TRT PROTOCOL				ULLS/NU6 Contour 7						Positive effects of Noise generators
45(44)	43(40)(18)	Craig Formby			2007 US		TRT used for hearing users/tinnitus compare with hyperacusis		Retrospective review				51 ( 31 M 20 F) (18 Hyperacusis)				Tinnitus and hearing loss			Audiogram and ULLs						Not Reported							TRT Protocol					Bilateral sound generators with low level BB sound				ULL and DRs						Positive effects seen on ULL change
46(45)	44(41)(19)	CraigFormby			2017 US	(Online)	Does Sound therapy have an impact on ABR/MLR/ULLs		Case reports				3- ( 1 M 2 F) All Hyperacusis				Hearing loss			Audiogram and ULLs, ABR and MLR						Diminished sound tolerance and reduced dynamic range							TRT Novel sound therapy protocol with low level sound					2 participants sound generators with BB noise low level and 1 partcipant placebo noise generators				ULL, ABR , MLR						Positive increase in ULLs/MLR/ABR
47 (46)	45(42)(20)	Pawel Jastrboff			2014 US		Does TRT improve sound tolerance conditions		Case series				201 (M and F not reported)(56 Hyperacusis)				Misophonia, phonophobia and tinnitus			ULLs						Negative reaction follwing expsoure to sound- spectrum and intensity							TRT Protocol bilateral noise generators					Table top and ear level sound generators with BB noise				TRT interview and ULL change						Positive affect- impoprvement in symptoms
48(47)	46(43)(21)	M Westcott			2002 Germany		Does TRT help individuals with PTSD AND Hyperacusis		Case study				1 F-Hyperacusis				Depression, PTSD, PHONOPHOBIA			Audiogram (completed prior to commencement of treament)						Severe sound intolerance, intolerant to most sounds- distress							TRT protocol customised in the ear sound generators					Musicians ear plugs and in the ear sound generators used at audible level				TRQ nd VAS						Positive change int TRQ
49 (48)	47(44)(22)	Jonathan Hazell			2002 UK		what are Triggers/predisposing factors and outcomes after TRT		Retrospective review				187 (M F not reported) ( 184 hyperacusis				Tinnitus, misophonia and phonophobia			audiogram and ULLs						Environmental sound- distress							TRT protocol					binaural wearable sound generators - Use 50 % of waking hours				TRT questionnaire/interview- ULL change						Positive change in ULLs
50 (49)	48(45)(23)	Egisto Molini			2010 Italy		Evaluate TRT		Case Series				81 51 M 30 F ( 10 Hyperacusis)				Tinnitus			ENT examination (internal medicine checkup)						Loudness discomfort - affected quality of life							TRT protocol					Binaural sound generators with BB noise low level				TRT questionnaire/THI						Positive affect of TRT
51(50)	49(46)(24)	J.A Berry			2002 US		Can THI quantify impact and assess therapy in tinnitus patients		Cohort				32 25 M 7 F (19 Hyperacusis)				Tinnitus			Audiogram and ULLs						Sound tolerance problems-ULL <100dbHL							TRT protocol					Sound generators with BB noise				THI/BDI/ULLs/subjective presence or absence of Hyperacusis						Positive change in THI scores
52(51)	50(47)(25)	C Mckinney			2002 UK		Does TRT/Habituation based therapy change ULLs and therefore treat Hyperacusis		NRCT				182 ( M F not reported)(38 Hyperacusis				Tinnitus and hearing loss and Phonophobia			Audiogram and ULLs						Discmfort to specifici environmental sound							TRT protocol					Noise generators and combination HA/noise generators				ULLs						Positive change in ULL
53(52)	51(48)(26)	Craig Formby			2002 US		Does TRT help treat sound tolerance problems for tinnitus and hearing loss patients		Case series				5 (M F not reported)- Hyperacusis				Tinnitus and hearing loss			Audiogram and ULLs						Sound tolerance problems							TRT protocol					Sound generators broadband noise at just audible level				ULL change						Positive change in ULLs
54(53)	52(49)(27)	G Hesse			2006 Germany		Use of TRT on tinnitus and hyperacusis		Case report				1 M F not reported- Hyperacusis				Tinnitus			Audiogram ULL and OAEs						Hypersensitivity to sound- fear							TRT protocol					Noise generators used after 6 weeks (prior to this too scare to use)				Self report						Positive reduction in subjective Hyperacusis
55(54)	53(50)(28)	C Miani			2001 Italy		Does acoustic training work for Patients with WS/and hearing loss caused by Otosclerosis in minimising Hyperacisis discomfort.		Case report				1 F - Hyperacusis				Hearing/ loss/Tinnitus/Williams syndrome			Audiogram,ULLs tympanometry, reflexes, speech,CT						Hypersensitivity to environmental sound (Telephone/electric mixer)- discomfort							Acoustic Training					Narrow band noise - free field 1 session every 5 days over 35 days- pure tone and headphones 3 minson 3 mins off @60dBHL- 6 stimulations/ Cocktail party noise/pop music used over time				ULLs						Positive change in ULLs
56(55)	54(51)(29)	Olivier. Meeus			2010 Belgium		Does Phase shifting device help with tinnitus awareness		NRCT comparative				21 18 M 3 F (Not reported H yperacusis numbers )				Tinnitus			Audiogram/MRI/ULLs						Auditory Hypersensitivity							Pure tone phase out device					3 in office phase out sessions 30 mins ong then given device - 30 mins 3 days a week at home use				VAS/TQ/HQ/BDI						Negative- No improvement seen
	0
57(56)	55(52)(31)	Susan Gold			2002 US		Can TRT create shifts in Dynamic range on Hyperacusis patients.		RCT				130 ears (72 M 58 F) all hyperacusis				Tinnitus, hearing loss and phonophobia			Audiogram and ULLs						Exposure to moderate soft sounds/Physical discomfort feelings of pressure							TRT protocol-Viennatone, models AMTi, ARPPTi, or Silent star					Binaural broadband noise gnerators slightly above thresholds				TRT questionnaire						Positive change in dynamic range
58(57)	56(53)(32)	L. Suchova			2005 Slovakia		Review ot TRT effects on clinic in Slovakia		Cohort				331-55 (14 M and 31 F)(53 Hyperacusis)				Tinnitus and hearing loss			Audiogram and ULLs/Tympanometry/reflexes/OAE/ABR/MRI.						Hypersensitivity to loud sounds							TRT protocol					Broadband noise generator and or hearing aid				Self report- possible ULL change?						Positive change in hyperacusis- subjective
